# Supplementary material for: A sense of distance and movement characteristics of golfers tested without visual feedback of outcomes: Is a putt that feels subjectively good also physically good?
Source: Front Sports Act Living. 2022 Oct 25;4:987493. doi: 10.3389/fspor.2022.987493 (PMC9640950; doi:10.3389/fspor.2022.987493)
Supplement: Supplementary file 1 [file Data_Sheet_1.XLSX]

## Sheet: Results_3.1
(A) impact velocity				(B) amplitude				(C) movment time				(D) peak acceleration				(E) impact force				(F) ball travel distance
	2.4 m	4.8 m			2.4 m	4.8 m			2.4 m	4.8 m			2.4 m	4.8 m			2.4 m	4.8 m			2.4 m	4.8 m
Pro 1	1.13026	1.6245		Pro 1	0.175202	0.262933		Pro 1	0.28125	0.300833		Pro 1	5.18819	7.15271		Pro 1	0.0779763	0.113607		Pro 1	2.46734	5.0908
Pro 2	1.04647	1.55608		Pro 2	0.158438	0.246774		Pro 2	0.27	0.289792		Pro 2	4.51554	6.36226		Pro 2	0.0835684	0.121837		Pro 2	2.28948	4.97339
Pro 3	1.07086	1.57411		Pro 3	0.176954	0.281092		Pro 3	0.309375	0.347083		Pro 3	4.53286	5.77578		Pro 3	0.0850833	0.122717		Pro 3	2.42368	5.09636
Pro 4	1.14992	1.69808		Pro 4	0.211699	0.282261		Pro 4	0.353125	0.334792		Pro 4	5.3563	7.92461		Pro 4	0.0751202	0.101407		Pro 4	2.45589	5.18866
Pro 5	1.15103	1.65676		Pro 5	0.207408	0.308306		Pro 5	0.338125	0.355		Pro 5	4.74371	6.9676		Pro 5	0.0704677	0.0962819		Pro 5	2.2296	4.42799
Pro 6	1.00601	1.55013		Pro 6	0.155309	0.246281		Pro 6	0.286875	0.30375		Pro 6	4.74425	7.4573		Pro 6	0.0755853	0.111458		Pro 6	2.24136	4.91937
Pro 7	1.05928	1.46212		Pro 7	0.182407	0.269261		Pro 7	0.303125	0.329375		Pro 7	4.21617	5.28433		Pro 7	0.0827302	0.112913		Pro 7	2.43468	4.61487
Pro 8	1.10274	1.57187		Pro 8	0.175079	0.259574		Pro 8	0.307292	0.335833		Pro 8	3.50269	6.67055		Pro 8	0.0776425	0.108492		Pro 8	2.45915	4.67976
Pro 9	1.11378	1.60907		Pro 9	0.176005	0.263283		Pro 9	0.387917	0.403958		Pro 9	5.39156	7.51898		Pro 9	0.0972714	0.135885		Pro 9	2.58912	5.18247
Pro 10	1.02825	1.48679		Pro 10	0.142837	0.209324		Pro 10	0.257917	0.272292		Pro 10	5.37782	7.53662		Pro 10	0.0863138	0.11871		Pro 10	2.35584	4.77616
Pro 11	1.04921	1.49137		Pro 11	0.191646	0.269559		Pro 11	0.366667	0.3725		Pro 11	3.89327	5.56677		Pro 11	0.0880831	0.123939		Pro 11	2.35443	4.7127
Pro 12	1.06215	1.58715		Pro 12	0.149056	0.233166		Pro 12	0.264375	0.285833		Pro 12	5.49205	7.7949		Pro 12	0.0812955	0.118758		Pro 12	2.47303	5.20986
Ama 1	1.12572	1.64291		Ama 1	0.166257	0.27175		Ama 1	0.267917	0.295208		Ama 1	5.5369	5.92888		Ama 1	0.0885121	0.122656		Ama 1	2.69649	5.4014
Ama 2	1.09692	1.58433		Ama 2	0.143216	0.206026		Ama 2	0.290833	0.300417		Ama 2	6.36312	9.75035		Ama 2	0.092003	0.134899		Ama 2	2.58134	5.06533
Ama 3	1.07639	1.5753		Ama 3	0.219579	0.317028		Ama 3	0.3375	0.345833		Ama 3	3.80974	6.30712		Ama 3	0.0802511	0.124189		Ama 3	2.38374	4.76033
Ama 4	1.15388	1.60914		Ama 4	0.181134	0.27099		Ama 4	0.331667	0.349583		Ama 4	5.77868	5.97715		Ama 4	0.0829097	0.105695		Ama 4	2.68441	4.82537
Ama 5	1.23357	1.74328		Ama 5	0.175533	0.249356		Ama 5	0.321458	0.340625		Ama 5	6.32331	7.07171		Ama 5	0.082989	0.118758		Ama 5	2.85614	5.62654
Ama 6	1.15324	1.63091		Ama 6	0.185302	0.266637		Ama 6	0.367292	0.372917		Ama 6	5.03216	8.23006		Ama 6	0.0986577	0.129971		Ama 6	2.67622	5.3166
Ama 7	1.0555	1.54985		Ama 7	0.160585	0.222736		Ama 7	0.273125	0.26		Ama 7	5.65244	8.56282		Ama 7	0.0810175	0.113249		Ama 7	2.47489	4.87186
Ama 8	1.03908	1.47861		Ama 8	0.191296	0.27512		Ama 8	0.3325	0.334167		Ama 8	4.39411	5.70797		Ama 8	0.0756982	0.104759		Ama 8	2.18287	4.12425
Ama 9	1.43267	1.95167		Ama 9	0.321665	0.45905		Ama 9	0.450208	0.444792		Ama 9	4.79216	6.53113		Ama 9	0.0948248	0.132338		Ama 9	3.30441	6.22076
Ama 10	1.6754	2.11796		Ama 10	0.369782	0.44809		Ama 10	0.48125	0.463125		Ama 10	5.55197	7.49145		Ama 10	0.100179	0.125164		Ama 10	2.63524	4.54151
Ama 11	1.05533	1.48343		Ama 11	0.142541	0.192785		Ama 11	0.263333	0.25375		Ama 11	6.16191	8.92064		Ama 11	0.0792677	0.109113		Ama 11	2.35672	4.42104
Ama 12	1.1554	1.78428		Ama 12	0.18393	0.283042		Ama 12	0.372708	0.401042		Ama 12	5.6339	6.01151		Ama 12	0.0919158	0.144295		Ama 12	2.74161	5.87844

## Sheet: Results_3.2
impact velocity CV				the error of the estimated FBP
	2.4 m	4.8 m			2.4 m	4.8 m
Pro 1	0.0343415	0.0248423		Pro 1	0.135405	0.315606
Pro 2	0.0345213	0.0363422		Pro 2	0.279019	0.365313
Pro 3	0.0601282	0.0367567		Pro 3	0.26155	0.532127
Pro 4	0.0644423	0.0403194		Pro 4	0.224813	0.422839
Pro 5	0.0510513	0.0413384		Pro 5	0.186125	0.218276
Pro 6	0.0294564	0.0375818		Pro 6	0.194501	0.339334
Pro 7	0.0313633	0.0256744		Pro 7	0.15698	0.215253
Pro 8	0.0432731	0.0519945		Pro 8	0.216947	0.33011
Pro 9	0.0333183	0.0283925		Pro 9	0.195852	0.399373
Pro 10	0.0349197	0.044195		Pro 10	0.09761	0.339919
Pro 11	0.0365083	0.0256834		Pro 11	0.39382	0.288131
Pro 12	0.0441357	0.0274292		Pro 12	0.142288	0.419538
Ama 1	0.0598185	0.0526484		Ama 1	0.188597	0.736788
Ama 2	0.058809	0.0468284		Ama 2	0.188707	0.375258
Ama 3	0.048071	0.0401741		Ama 3	0.256001	0.346194
Ama 4	0.0505356	0.0618605		Ama 4	0.377107	0.644951
Ama 5	0.0423228	0.0513672		Ama 5	0.519113	1.04375
Ama 6	0.0601633	0.052936		Ama 6	0.410528	0.632133
Ama 7	0.0443594	0.045722		Ama 7	0.175443	0.363044
Ama 8	0.047446	0.0536764		Ama 8	0.239254	0.633966
Ama 9	0.0632759	0.0673096		Ama 9	1.09607	1.77969
Ama 10	0.0608301	0.0641485		Ama 10	0.242955	0.272421
Ama 11	0.0401281	0.040395		Ama 11	0.176264	0.327632
Ama 12	0.0678996	0.071225		Ama 12	0.300933	1.20438

## Sheet: Results_3.3.1
subjective putting assessment
	better_2.4m	worth_2.4m	better_4.8m	worth_4.8m
pro1	50.5857	44.1	53.4714	36.7286
pro2	82.2571	36.2429	79.3429	37.5
pro3	100	27.9857	99.9429	7.45714
pro4	81.7286	37.2	66.5286	21.6429
pro5	86.0143	43.0429	65.7571	37.2143
pro6	92.7429	43.5714	87.9286	39.2286
pro7	84.3714	44.5429	82.9	47.0714
pro8	91.9	28.6714	84.6857	35.8
pro9	96.9571	34.0571	99.5571	45.2
pro10	67.3143	47.0143	64.0143	43.2857
pro11	61.3286	38.4857	62	40.2
pro12	100	78.2143	100	83.4714
ama1	94.1429	22.4857	79.7	13.0143
ama2	80.8571	34.6571	64.4286	28.7286
ama3	69.6714	39.3714	69.7	39.6429
ama4	84.4714	22.1429	82.8429	13.8286
ama5	74.0429	36.0857	75.9286	34.4714
ama6	81.7	26.3	73.0714	30.9286
ama7	94.9571	19.1286	96.5857	28.4143
ama8	93.8571	44.7143	85.0143	12.8857
ama9	58.8	41.8429	57.5714	41.3
ama10	89.3857	19.4571	98.7286	30.8429
ama11	92.5429	41.3571	68.4143	18.8143
ama12	74.9	51.2857	71.0857	34.4714

## Sheet: Results_3.3.2
estimated FBP
	better_2.4m	worth_2.4m	better_4.8m	worth_4.8m
pro1	-0.0222816	0.0810504	-0.0678468	-0.0868643
pro2	0.00256617	0.229866	0.00471713	-0.207333
pro3	-0.0065044	0.256845	0.00137805	-0.591322
pro4	-0.000172874	0.252113	0.00125064	0.0254371
pro5	-0.0234519	-0.0339171	-0.023136	-0.467447
pro6	-0.0178173	-0.0312545	-0.0147745	0.0220727
pro7	-0.0226757	0.122007	-0.00886103	-0.21681
pro8	0.0143161	-0.191958	0.00401928	-0.4854
pro9	0.0209192	-0.130687	0.0393141	-0.104432
pro10	-0.0198739	-0.0335304	-0.00861116	-0.191468
pro11	-0.0069514	-0.0488803	-0.00069601	0.0116903
pro12	-0.00268172	0.0100156	-0.000841986	-0.115853
ama1	-0.0222246	0.132792	-0.00767468	-0.427816
ama2	-0.0351661	0.21542	-0.0774262	0.0312067
ama3	-0.00922342	0.108502	-0.0274424	-0.301961
ama4	0.0197026	-0.194585	0.0251569	-1.02517
ama5	-0.00361997	-0.109663	0.015813	-0.433317
ama6	0.00251162	-0.316148	-0.0135115	-0.732972
ama7	0.00642584	0.153031	0.0152796	0.144137
ama8	0.0176873	-0.0280568	0.00381866	-0.0451985
ama9	-0.0170404	-0.231474	-0.0532834	-0.378301
ama10	-0.00011627	-0.230097	0.00177697	-0.65483
ama11	-0.0173003	0.270368	-0.0103349	-0.485358
ama12	-0.0908986	0.0399971	-0.0262091	-0.507741

## Sheet: Results_3.3.3
CE of actual FBP						AE of actual FBP
	better_2.4m	worth_2.4m	better_4.8m	worth_4.8m			better_2.4m	worth_2.4m	better_4.8m	worth_4.8m
pro1	0.127637	0.0847298	0.304844	0.16311		pro1	0.229634	0.113768	0.431998	0.228355
pro2	-0.197683	-0.0086271	0.180481	0.160957		pro2	0.137545	0.123734	0.225649	0.477796
pro3	0.174989	0.0519836	0.306741	0.204014		pro3	0.235084	0.143438	0.35781	0.264492
pro4	-0.0135845	0.0338333	0.531809	0.447039		pro4	0.266911	0.173776	0.258945	0.309433
pro5	-0.161604	-0.115887	-0.278509	-0.609208		pro5	0.202358	0.205779	0.606513	0.335488
pro6	-0.225311	-0.14249	-0.0986028	0.305855		pro6	0.200801	0.160236	0.279047	0.382362
pro7	0.0173167	0.107952	-0.0647304	-0.365084		pro7	0.109613	0.130922	0.276327	0.243501
pro8	0.108055	-0.0998678	-0.186188	-0.305904		pro8	0.125193	0.27097	0.301395	0.437208
pro9	0.288297	0.0836996	0.380541	0.334945		pro9	0.201173	0.207591	0.430199	0.424699
pro10	-0.0124709	-0.039363	-0.00347363	-0.316534		pro10	0.122525	0.133577	0.425159	0.470364
pro11	-0.0961861	0.0747998	0.0263591	-0.149433		pro11	0.253153	0.132671	0.207732	0.18504
pro12	0.101373	0.161537	0.576681	0.1049		pro12	0.149572	0.201625	0.396418	0.488019
ama1	0.287676	0.232267	1.01965	0.170568		ama1	0.276583	0.387773	0.468352	0.823532
ama2	0.0617898	0.346498	0.193213	0.2522		ama2	0.253408	0.41962	0.352212	0.491749
ama3	0.030042	-0.0942208	0.0343388	-0.152379		ama3	0.166526	0.155235	0.558584	0.296204
ama4	0.500783	0.129256	0.144233	-0.259728		ama4	0.241942	0.401251	0.629075	0.280369
ama5	0.637189	0.359041	1.28714	0.508675		ama5	0.447089	0.38046	0.530578	1.03983
ama6	0.37362	0.0456208	0.514795	0.113409		ama6	0.291718	0.388133	0.376788	0.921912
ama7	0.0398977	0.0360335	-0.00579362	0.100826		ama7	0.212408	0.244525	0.519645	0.274774
ama8	-0.18439	-0.227404	-0.518664	-0.692836		ama8	0.253214	0.181931	0.660082	0.662856
ama9	0.979627	0.699049	2.17135	1.12777		ama9	0.692425	1.13054	0.399862	1.93616
ama10	0.365594	-0.113588	-0.0342337	-0.539381		ama10	0.348335	0.466755	0.364351	0.419398
ama11	-0.0984428	0.0910053	-0.280249	-0.503814		ama11	0.24543	0.108387	0.647691	0.379703
ama12	0.59716	0.00770662	1.3672	1.32918		ama12	0.428303	0.507128	0.401136	1.7109

## Sheet: Results_3.3.4
impact velocity						impact force						movement time						toe-heel				top-bottom
	better_2.4m	worth_2.4m	better_4.8m	worth_4.8m			better_2.4m	worth_2.4m	better_4.8m	worth_4.8m			better_2.4m	worth_2.4m	better_4.8m	worth_4.8m			2.4 m	4.8 m			2.4 m	4.8 m
pro1	1.1351	1.13117	1.62568	1.61032		pro1	0.0784088	0.0792754	0.114547	0.111372		pro1	0.278571	0.288095	0.29881	0.304762		pro1	0.0538969	0.0831661		pro1	0.0116218	0.0143517
pro2	1.02476	1.06948	1.5593	1.54799		pro2	0.0823378	0.0865699	0.121483	0.121792		pro2	0.270833	0.268452	0.284524	0.297619		pro2	0.127405	0.159206		pro2	0.0210601	0.014108
pro3	1.11057	1.07794	1.56626	1.56683		pro3	0.0880027	0.086075	0.121193	0.122815		pro3	0.310714	0.31131	0.342857	0.349405		pro3	0.0708193	0.0974433		pro3	0.0211952	0.0154036
pro4	1.12067	1.16633	1.69111	1.7147		pro4	0.0722002	0.0757964	0.104345	0.103073		pro4	0.345238	0.34881	0.327976	0.339881		pro4	0.062987	0.0442074		pro4	0.00996087	-0.00754838
pro5	1.13229	1.14509	1.69032	1.62574		pro5	0.0697481	0.0719856	0.0923374	0.0953937		pro5	0.335714	0.339881	0.34881	0.350595		pro5	0.115926	0.100513		pro5	-0.000941608	0.00761133
pro6	0.985146	1.01694	1.51725	1.58067		pro6	0.0773768	0.0738962	0.1049	0.11573		pro6	0.285119	0.28869	0.297619	0.307738		pro6	0.142498	0.134617		pro6	0.00420485	-0.0110862
pro7	1.04714	1.07138	1.47398	1.44205		pro7	0.0826124	0.0835417	0.115503	0.111883		pro7	0.314286	0.298214	0.314881	0.332143		pro7	0.133221	0.129403		pro7	0.0235301	0.0225923
pro8	1.11125	1.0709	1.55106	1.53849		pro8	0.0783498	0.0743654	0.107816	0.105374		pro8	0.304167	0.316667	0.333333	0.338095		pro8	0.110491	0.0963404		pro8	0.0199825	0.0118209
pro9	1.12873	1.09171	1.60926	1.59926		pro9	0.0974321	0.0970285	0.135893	0.13402		pro9	0.38869	0.393452	0.408333	0.397024		pro9	0.0649471	0.062988		pro9	0.0150737	0.00916677
pro10	1.04162	1.02622	1.48708	1.45588		pro10	0.0865604	0.0876714	0.120678	0.114877		pro10	0.257738	0.259524	0.267857	0.281548		pro10	0.0873498	0.0928339		pro10	0.0212268	0.00954615
pro11	1.05053	1.06441	1.50958	1.48712		pro11	0.0904988	0.0875835	0.124746	0.125297		pro11	0.369643	0.371429	0.366667	0.37381		pro11	0.0725918	0.0645507		pro11	-0.000224082	-0.0254659
pro12	1.06124	1.07785	1.58282	1.56674		pro12	0.0810427	0.0819792	0.11907	0.116044		pro12	0.2625	0.261905	0.282738	0.290476		pro12	0.108035	0.110967		pro12	0.0229658	0.0222313
ama1	1.12531	1.10088	1.70016	1.59243		ama1	0.0880626	0.086225	0.128152	0.118204		ama1	0.264881	0.269048	0.28631	0.309524		ama1	0.130099	0.125884		ama1	0.0186111	0.0203132
ama2	1.07587	1.12428	1.59987	1.56107		ama2	0.0929058	0.0911289	0.137462	0.131508		ama2	0.293452	0.280357	0.291071	0.300595		ama2	0.126979	0.136664		ama2	0.0158545	0.00846023
ama3	1.06091	1.07754	1.59079	1.56092		ama3	0.0805732	0.0779328	0.12741	0.119662		ama3	0.339881	0.307738	0.339286	0.339286		ama3	0.161467	0.139601		ama3	0.0031738	0.00766347
ama4	1.18864	1.12522	1.62494	1.57087		ama4	0.0869741	0.0800263	0.109164	0.109637		ama4	0.32619	0.319643	0.349405	0.354762		ama4	0.251364	0.195864		ama4	0.00360274	-0.00034482
ama5	1.24785	1.23579	1.81255	1.6813		ama5	0.0871056	0.0808348	0.123621	0.11688		ama5	0.316071	0.335714	0.332143	0.346429		ama5	0.209433	0.19911		ama5	0.019394	0.0173773
ama6	1.17934	1.10914	1.64375	1.57057		ama6	0.101815	0.0943413	0.136051	0.123095		ama6	0.37381	0.357738	0.381548	0.366071		ama6	0.124319	0.12961		ama6	0.0211488	0.0220324
ama7	1.06442	1.03546	1.53745	1.56182		ama7	0.0815102	0.0789123	0.112105	0.114482		ama7	0.269643	0.280952	0.259524	0.25119		ama7	0.147344	0.149437		ama7	0.0074741	0.00740142
ama8	1.05241	1.03546	1.49511	1.46278		ama8	0.0765994	0.0763946	0.105318	0.106903		ama8	0.330952	0.316667	0.325595	0.344048		ama8	0.122818	0.132104		ama8	0.0174693	0.0177902
ama9	1.43672	1.37806	2.03587	1.8746		ama9	0.0970483	0.0895165	0.144044	0.124822		ama9	0.466071	0.432143	0.45119	0.441667		ama9	0.136592	0.125703		ama9	0.0200876	0.0203297
ama10	1.67583	1.68497	2.10791	2.14092		ama10	0.0997487	0.108221	0.125964	0.125645		ama10	0.470238	0.489286	0.456548	0.466667		ama10	0.133434	0.139358		ama10	0.0157902	0.0183396
ama11	1.03789	1.07729	1.5006	1.45675		ama11	0.0775264	0.0804054	0.112294	0.105511		ama11	0.260119	0.264881	0.245833	0.248214		ama11	0.146379	0.123936		ama11	0.021407	0.0228581
ama12	1.20093	1.09838	1.81606	1.81174		ama12	0.0981507	0.0876429	0.148221	0.142822		ama12	0.364286	0.371429	0.402976	0.403571		ama12	0.134702	0.138203		ama12	0.0208615	0.0203044
